# Supplementary material for: Effect of chemotherapy on prognosis in patients with primary pancreatic signet ring cell carcinoma: A large real-world study based on machine learning
Source: PLoS One. 2024 May 13;19(5):e0302685. doi: 10.1371/journal.pone.0302685 (PMC11090313; doi:10.1371/journal.pone.0302685)
Supplement: S1 Table — (XLSX) [file pone.0302685.s001.xlsx]

## Sheet: minimal data
Age1	Sex	Race	TSI	pri	Mari	stage1	Grad	Chemotherapy	Surgery	Rradiation	livermetastic	times	OS (1 = death)	CSS(1 = death)
>=60	Male	White	>4cm	Head	Married	Distant	Unknown	Chemotherapy	Yes	No	Unknown	1	1	1
>=60	Female	Other	>4cm	Head	Unmarried/Divorce	Localized/Regional	Unknown	Non-chemotherapy	No	No	Unknown	0	1	1
<60	Female	White	>4cm	Body/Tail	Married	Localized/Regional	III/IV	Non-chemotherapy	No	No	Unknown	1	1	1
<60	Male	Other	>4cm	Head	Married	Distant	III/IV	Non-chemotherapy	No	No	Unknown	0	1	1
<60	Female	White	>4cm	Unknown	Married	Localized/Regional	Unknown	Chemotherapy	No	No	Unknown	43	1	1
>=60	Male	White	Unknown	Head	Married	Localized/Regional	III/IV	Non-chemotherapy	No	No	Unknown	1	1	1
<60	Female	White	>4cm	Body/Tail	Unmarried/Divorce	Distant	Unknown	Chemotherapy	No	No	Unknown	27	0	0
>=60	Male	White	<=4cm	Head	Unmarried/Divorce	Distant	Unknown	Non-chemotherapy	No	No	Unknown	3	1	1
<60	Male	White	<=4cm	Head	Unmarried/Divorce	Localized/Regional	III/IV	Non-chemotherapy	Yes	No	Unknown	32	1	1
>=60	Female	White	<=4cm	Head	Unmarried/Divorce	Localized/Regional	III/IV	Non-chemotherapy	No	No	Unknown	5	1	1
<60	Female	Black	<=4cm	Body/Tail	Unmarried/Divorce	Distant	Unknown	Chemotherapy	No	No	Unknown	4	1	1
<60	Male	Black	<=4cm	Body/Tail	Unmarried/Divorce	Distant	Unknown	Non-chemotherapy	No	No	Unknown	0	1	1
<60	Male	White	Unknown	Unknown	Married	Distant	III/IV	Chemotherapy	No	No	Unknown	1	1	1
>=60	Male	White	Unknown	Head	Married	Distant	Unknown	Chemotherapy	No	No	No	14	1	1
>=60	Female	Black	>4cm	Head	Married	Localized/Regional	III/IV	Chemotherapy	Yes	Yes	No	16	1	1
>=60	Male	White	>4cm	Head	Married	Localized/Regional	III/IV	Chemotherapy	Yes	No	No	14	1	1
>=60	Male	White	<=4cm	Head	Married	Distant	I/II	Chemotherapy	No	No	No	8	1	0
>=60	Male	White	>4cm	Unknown	Married	Unknown	Unknown	Non-chemotherapy	No	No	No	0	1	0
<60	Female	White	>4cm	Unknown	Unmarried/Divorce	Distant	III/IV	Chemotherapy	No	No	Unknown	3	1	1
>=60	Male	White	>4cm	Unknown	Married	Distant	III/IV	Chemotherapy	No	No	Unknown	4	1	1
>=60	Female	White	>4cm	Body/Tail	Unmarried/Divorce	Distant	III/IV	Non-chemotherapy	No	No	Unknown	0	1	1
>=60	Male	Other	>4cm	Head	Married	Distant	III/IV	Chemotherapy	No	No	Unknown	0	0	0
>=60	Female	White	>4cm	Unknown	Married	Distant	III/IV	Chemotherapy	No	No	Unknown	2	1	1
>=60	Male	White	>4cm	Head	Unmarried/Divorce	Distant	III/IV	Non-chemotherapy	No	No	Unknown	1	1	1
>=60	Female	White	>4cm	Unknown	Unmarried/Divorce	Distant	Unknown	Non-chemotherapy	Yes	No	Unknown	0	1	1
>=60	Female	White	>4cm	Unknown	Unmarried/Divorce	Distant	Unknown	Non-chemotherapy	No	No	Unknown	0	1	1
>=60	Female	White	>4cm	Unknown	Married	Localized/Regional	III/IV	Non-chemotherapy	No	No	Unknown	29	1	0
>=60	Male	White	>4cm	Head	Married	Localized/Regional	III/IV	Non-chemotherapy	Yes	Yes	Unknown	4	1	1
>=60	Female	White	>4cm	Head	Married	Distant	I/II	Chemotherapy	No	No	Unknown	6	1	1
<60	Male	White	>4cm	Head	Married	Localized/Regional	III/IV	Non-chemotherapy	Yes	No	Unknown	15	1	1
>=60	Male	White	>4cm	Head	Married	Distant	Unknown	Chemotherapy	No	No	Unknown	1	1	1
>=60	Female	White	>4cm	Head	Unmarried/Divorce	Distant	III/IV	Non-chemotherapy	Yes	No	Unknown	3	1	1
>=60	Female	White	Unknown	Unknown	Unmarried/Divorce	Localized/Regional	Unknown	Non-chemotherapy	No	No	Unknown	0	1	1
>=60	Female	White	>4cm	Unknown	Married	Localized/Regional	III/IV	Non-chemotherapy	Yes	No	Unknown	198	0	0
>=60	Male	White	>4cm	Unknown	Married	Distant	I/II	Chemotherapy	No	No	Unknown	2	1	0
>=60	Female	White	>4cm	Unknown	Unmarried/Divorce	Distant	III/IV	Non-chemotherapy	No	No	Unknown	1	1	1
>=60	Female	White	<=4cm	Body/Tail	Married	Localized/Regional	I/II	Chemotherapy	Yes	No	Unknown	36	1	1
<60	Male	White	<=4cm	Head	Married	Distant	I/II	Chemotherapy	Yes	No	Unknown	184	0	0
>=60	Male	White	>4cm	Body/Tail	Married	Distant	Unknown	Chemotherapy	No	No	Unknown	5	1	0
<60	Male	White	>4cm	Head	Unmarried/Divorce	Localized/Regional	III/IV	Chemotherapy	No	No	Unknown	9	1	1
>=60	Male	White	Unknown	Body/Tail	Married	Distant	III/IV	Chemotherapy	No	No	Unknown	12	1	1
>=60	Male	White	Unknown	Unknown	Married	Distant	III/IV	Chemotherapy	No	No	Unknown	0	1	1
>=60	Female	White	<=4cm	Unknown	Unmarried/Divorce	Localized/Regional	Unknown	Non-chemotherapy	No	No	Unknown	0	1	1
<60	Male	White	<=4cm	Head	Unmarried/Divorce	Distant	III/IV	Chemotherapy	No	No	Unknown	3	1	1
>=60	Female	White	Unknown	Unknown	Married	Distant	Unknown	Chemotherapy	No	No	Unknown	1	1	1
>=60	Male	White	<=4cm	Body/Tail	Married	Distant	Unknown	Non-chemotherapy	No	No	Unknown	6	1	1
>=60	Male	White	<=4cm	Head	Unmarried/Divorce	Distant	III/IV	Chemotherapy	No	No	Unknown	0	1	1
>=60	Male	Black	Unknown	Unknown	Unmarried/Divorce	Distant	III/IV	Non-chemotherapy	No	No	Unknown	1	1	1
<60	Male	White	>4cm	Body/Tail	Unmarried/Divorce	Localized/Regional	III/IV	Chemotherapy	Yes	Yes	No	11	1	1
>=60	Male	White	Unknown	Body/Tail	Unmarried/Divorce	Unknown	III/IV	Non-chemotherapy	No	No	Unknown	3	1	1
>=60	Female	Black	>4cm	Head	Unmarried/Divorce	Localized/Regional	Unknown	Chemotherapy	No	No	No	23	1	1
<60	Female	White	Unknown	Unknown	Married	Unknown	Unknown	Non-chemotherapy	Yes	No	No	7	1	1
>=60	Female	White	<=4cm	Head	Unmarried/Divorce	Distant	Unknown	Non-chemotherapy	No	No	No	2	1	1
>=60	Female	White	<=4cm	Body/Tail	Unknown	Distant	III/IV	Non-chemotherapy	No	No	Yes	1	1	1
>=60	Female	White	Unknown	Unknown	Married	Distant	Unknown	Chemotherapy	No	No	Yes	0	1	1
>=60	Female	White	>4cm	Head	Unknown	Localized/Regional	Unknown	Chemotherapy	No	No	No	4	1	1
>=60	Male	White	Unknown	Unknown	Married	Distant	Unknown	Chemotherapy	No	No	No	3	1	1
>=60	Female	White	Unknown	Unknown	Unmarried/Divorce	Distant	Unknown	Non-chemotherapy	No	No	Yes	0	1	1
>=60	Male	White	Unknown	Body/Tail	Married	Distant	Unknown	Chemotherapy	No	No	No	23	1	1
<60	Male	White	>4cm	Head	Unmarried/Divorce	Distant	III/IV	Chemotherapy	No	No	Yes	3	1	1
>=60	Male	White	>4cm	Body/Tail	Married	Unknown	Unknown	Chemotherapy	No	No	Yes	4	1	1
<60	Male	White	>4cm	Body/Tail	Unmarried/Divorce	Unknown	Unknown	Chemotherapy	No	No	Yes	14	1	1
>=60	Male	White	>4cm	Unknown	Unmarried/Divorce	Unknown	Unknown	Non-chemotherapy	No	No	Yes	1	1	1
>=60	Male	White	>4cm	Head	Married	Unknown	Unknown	Chemotherapy	No	No	No	0	1	1
<60	Male	White	>4cm	Head	Unmarried/Divorce	Unknown	Unknown	Non-chemotherapy	No	No	No	6	1	1
>=60	Female	White	>4cm	Head	Married	Localized/Regional	III/IV	Chemotherapy	Yes	Yes	Unknown	91	1	1
>=60	Male	Other	<=4cm	Head	Married	Distant	Unknown	Chemotherapy	No	No	Unknown	0	1	0
>=60	Female	Other	Unknown	Unknown	Married	Distant	Unknown	Non-chemotherapy	No	No	Unknown	13	1	1
<60	Male	Other	<=4cm	Head	Married	Localized/Regional	III/IV	Chemotherapy	No	No	No	4	1	1
<60	Male	White	<=4cm	Unknown	Married	Localized/Regional	III/IV	Non-chemotherapy	Yes	No	No	33	1	0
<60	Male	White	Unknown	Unknown	Unmarried/Divorce	Distant	Unknown	Non-chemotherapy	No	No	Yes	2	1	1
>=60	Female	Other	>4cm	Unknown	Married	Unknown	Unknown	Non-chemotherapy	No	No	Yes	5	1	1
<60	Male	White	>4cm	Body/Tail	Married	Localized/Regional	III/IV	Chemotherapy	No	No	Unknown	23	1	1
>=60	Female	White	>4cm	Body/Tail	Married	Distant	Unknown	Non-chemotherapy	No	No	Unknown	0	1	1
>=60	Female	White	>4cm	Head	Married	Distant	Unknown	Chemotherapy	No	No	Unknown	18	1	1
<60	Male	White	>4cm	Head	Unmarried/Divorce	Distant	Unknown	Chemotherapy	No	No	Unknown	9	1	1
>=60	Female	White	>4cm	Unknown	Married	Distant	Unknown	Non-chemotherapy	No	No	Unknown	0	1	0
<60	Male	White	Unknown	Unknown	Married	Unknown	Unknown	Chemotherapy	No	No	Unknown	5	1	1
>=60	Female	White	>4cm	Body/Tail	Unmarried/Divorce	Distant	Unknown	Chemotherapy	No	No	Unknown	0	1	1
>=60	Male	White	<=4cm	Body/Tail	Married	Distant	III/IV	Chemotherapy	No	No	Unknown	8	1	1
>=60	Male	White	Unknown	Head	Married	Localized/Regional	Unknown	Chemotherapy	No	No	Unknown	3	1	1
>=60	Male	White	<=4cm	Head	Married	Localized/Regional	III/IV	Non-chemotherapy	Yes	No	Unknown	4	1	1
>=60	Male	White	Unknown	Unknown	Married	Distant	Unknown	Chemotherapy	No	No	Yes	10	1	1
>=60	Male	White	<=4cm	Head	Unmarried/Divorce	Distant	Unknown	Chemotherapy	No	No	Yes	8	1	1
>=60	Male	Black	>4cm	Unknown	Married	Distant	Unknown	Non-chemotherapy	No	No	Yes	1	1	1
>=60	Male	White	>4cm	Head	Married	Distant	Unknown	Non-chemotherapy	No	No	Yes	0	1	1
>=60	Female	White	Unknown	Body/Tail	Married	Distant	Unknown	Non-chemotherapy	No	No	Yes	0	1	1
>=60	Male	White	>4cm	Unknown	Married	Localized/Regional	Unknown	Chemotherapy	No	No	No	7	1	1
>=60	Female	White	>4cm	Unknown	Unmarried/Divorce	Unknown	Unknown	Non-chemotherapy	No	No	Yes	0	1	1
>=60	Male	White	>4cm	Head	Unmarried/Divorce	Unknown	Unknown	Non-chemotherapy	No	No	Yes	1	1	1
>=60	Male	White	>4cm	Body/Tail	Married	Unknown	Unknown	Chemotherapy	No	No	Yes	1	1	1
>=60	Male	White	>4cm	Unknown	Married	Distant	III/IV	Non-chemotherapy	No	No	Unknown	5	1	1
>=60	Male	White	>4cm	Unknown	Married	Distant	III/IV	Non-chemotherapy	No	No	Unknown	0	1	1
<60	Female	White	Unknown	Unknown	Unmarried/Divorce	Unknown	III/IV	Non-chemotherapy	No	No	Unknown	0	1	1
>=60	Male	White	<=4cm	Head	Married	Localized/Regional	III/IV	Non-chemotherapy	Yes	No	Unknown	14	1	1
>=60	Female	White	>4cm	Body/Tail	Married	Distant	III/IV	Non-chemotherapy	No	No	Unknown	2	1	1
>=60	Male	Other	<=4cm	Head	Married	Localized/Regional	III/IV	Chemotherapy	Yes	Yes	No	47	1	1
>=60	Female	White	<=4cm	Head	Unmarried/Divorce	Distant	III/IV	Non-chemotherapy	No	No	Yes	2	1	1
>=60	Male	White	Unknown	Body/Tail	Unmarried/Divorce	Distant	III/IV	Non-chemotherapy	No	No	Yes	1	1	1
>=60	Female	White	>4cm	Body/Tail	Unknown	Localized/Regional	Unknown	Chemotherapy	No	No	No	0	1	1
>=60	Male	White	>4cm	Body/Tail	Unmarried/Divorce	Unknown	Unknown	Chemotherapy	No	No	No	0	1	1
>=60	Female	White	>4cm	Unknown	Married	Distant	Unknown	Non-chemotherapy	No	No	Unknown	0	1	1
<60	Female	White	>4cm	Head	Married	Distant	III/IV	Chemotherapy	No	No	Unknown	10	1	1
<60	Male	White	>4cm	Head	Married	Localized/Regional	Unknown	Chemotherapy	Yes	Yes	Unknown	29	1	1
<60	Female	White	>4cm	Body/Tail	Unmarried/Divorce	Distant	Unknown	Non-chemotherapy	No	No	Unknown	0	1	1
>=60	Female	White	>4cm	Head	Unmarried/Divorce	Localized/Regional	I/II	Non-chemotherapy	Yes	No	Unknown	23	1	1
<60	Female	White	>4cm	Head	Unmarried/Divorce	Distant	Unknown	Chemotherapy	No	No	Unknown	5	1	1
>=60	Female	White	>4cm	Head	Married	Localized/Regional	I/II	Non-chemotherapy	Yes	No	Unknown	107	1	1
<60	Male	Other	Unknown	Unknown	Married	Distant	Unknown	Chemotherapy	No	No	Unknown	8	1	1
>=60	Male	White	Unknown	Unknown	Married	Distant	Unknown	Non-chemotherapy	No	No	Unknown	0	1	1
>=60	Male	White	<=4cm	Body/Tail	Married	Distant	Unknown	Non-chemotherapy	No	No	Unknown	1	1	1
<60	Male	White	<=4cm	Body/Tail	Married	Distant	Unknown	Chemotherapy	No	No	Unknown	3	1	1
>=60	Male	White	>4cm	Body/Tail	Married	Distant	Unknown	Chemotherapy	No	No	Unknown	18	1	1
>=60	Female	Other	>4cm	Body/Tail	Married	Localized/Regional	III/IV	Chemotherapy	Yes	Yes	Unknown	152	0	0
>=60	Male	White	Unknown	Unknown	Married	Distant	Unknown	Non-chemotherapy	No	No	Unknown	0	1	1
>=60	Male	White	Unknown	Unknown	Unmarried/Divorce	Distant	Unknown	Non-chemotherapy	No	No	Unknown	0	1	1
>=60	Male	White	<=4cm	Head	Married	Localized/Regional	III/IV	Non-chemotherapy	No	Yes	Unknown	1	1	1
<60	Male	Other	Unknown	Unknown	Married	Distant	Unknown	Non-chemotherapy	No	No	Yes	1	1	1
>=60	Male	Other	>4cm	Head	Married	Distant	Unknown	Non-chemotherapy	No	No	No	1	1	1
>=60	Male	White	Unknown	Unknown	Unmarried/Divorce	Localized/Regional	Unknown	Chemotherapy	No	No	No	31	1	1
>=60	Female	White	<=4cm	Body/Tail	Unmarried/Divorce	Distant	Unknown	Non-chemotherapy	No	No	No	1	1	1
<60	Male	White	>4cm	Unknown	Unmarried/Divorce	Unknown	Unknown	Non-chemotherapy	No	No	No	0	1	1
>=60	Female	Other	>4cm	Head	Unknown	Unknown	Unknown	Non-chemotherapy	No	No	Unknown	0	1	1
>=60	Female	White	>4cm	Head	Married	Unknown	Unknown	Chemotherapy	No	No	No	0	0	0
>=60	Male	White	>4cm	Head	Married	Unknown	Unknown	Non-chemotherapy	No	No	No	6	1	1
>=60	Male	White	>4cm	Body/Tail	Married	Localized/Regional	Unknown	Non-chemotherapy	No	No	Unknown	4	1	1
<60	Female	White	>4cm	Head	Unmarried/Divorce	Localized/Regional	III/IV	Chemotherapy	Yes	Yes	Unknown	7	1	0
>=60	Female	White	>4cm	Unknown	Unmarried/Divorce	Distant	III/IV	Non-chemotherapy	No	No	Unknown	1	1	1
>=60	Male	White	>4cm	Unknown	Unmarried/Divorce	Localized/Regional	Unknown	Chemotherapy	No	No	Unknown	1	1	1
<60	Female	White	>4cm	Body/Tail	Married	Distant	III/IV	Non-chemotherapy	No	No	Unknown	1	1	1
>=60	Male	White	<=4cm	Head	Married	Distant	Unknown	Non-chemotherapy	No	No	Unknown	3	1	1
>=60	Female	White	>4cm	Unknown	Unmarried/Divorce	Distant	Unknown	Non-chemotherapy	No	No	Yes	0	1	1
<60	Male	White	<=4cm	Unknown	Married	Distant	III/IV	Chemotherapy	No	No	Yes	4	1	1
>=60	Male	White	>4cm	Unknown	Married	Unknown	III/IV	Chemotherapy	No	No	No	5	1	1
>=60	Female	Black	>4cm	Unknown	Married	Distant	I/II	Non-chemotherapy	No	No	Unknown	1	1	1
>=60	Male	White	>4cm	Head	Married	Localized/Regional	III/IV	Non-chemotherapy	Yes	No	Unknown	20	1	1
>=60	Male	White	<=4cm	Head	Married	Localized/Regional	I/II	Non-chemotherapy	No	No	Unknown	2	1	1
>=60	Male	White	<=4cm	Body/Tail	Married	Localized/Regional	Unknown	Chemotherapy	No	No	Unknown	8	1	1
<60	Male	White	<=4cm	Head	Unmarried/Divorce	Localized/Regional	III/IV	Non-chemotherapy	No	No	No	119	0	0
<60	Male	Black	<=4cm	Head	Unmarried/Divorce	Distant	Unknown	Non-chemotherapy	No	No	Yes	1	1	1
>=60	Female	Black	<=4cm	Head	Married	Distant	Unknown	Chemotherapy	No	No	Yes	13	1	1
>=60	Male	Black	>4cm	Head	Unmarried/Divorce	Localized/Regional	Unknown	Chemotherapy	No	No	No	5	1	1
>=60	Female	Black	Unknown	Unknown	Unmarried/Divorce	Localized/Regional	III/IV	Non-chemotherapy	No	No	Unknown	1	1	1
<60	Male	White	<=4cm	Unknown	Married	Distant	III/IV	Chemotherapy	No	No	Yes	1	1	1
>=60	Female	Black	Unknown	Body/Tail	Unmarried/Divorce	Distant	Unknown	Non-chemotherapy	No	No	Yes	0	1	1
>=60	Male	White	>4cm	Unknown	Married	Unknown	Unknown	Non-chemotherapy	No	No	No	0	1	1
>=60	Female	Black	>4cm	Unknown	Married	Unknown	Unknown	Non-chemotherapy	No	No	Yes	0	1	1
<60	Female	White	>4cm	Head	Married	Unknown	Unknown	Chemotherapy	No	No	No	7	1	1
<60	Female	Black	>4cm	Head	Unmarried/Divorce	Unknown	Unknown	Chemotherapy	No	No	Yes	10	1	1
<60	Male	Black	>4cm	Head	Unmarried/Divorce	Unknown	Unknown	Chemotherapy	No	No	Yes	5	1	1
>=60	Female	White	>4cm	Head	Unmarried/Divorce	Unknown	Unknown	Non-chemotherapy	No	No	No	0	0	0
<60	Male	White	>4cm	Head	Married	Distant	Unknown	Chemotherapy	No	No	Unknown	2	1	1
>=60	Male	Other	>4cm	Body/Tail	Unmarried/Divorce	Distant	Unknown	Non-chemotherapy	No	No	Unknown	0	1	1
>=60	Male	Other	<=4cm	Head	Married	Distant	III/IV	Non-chemotherapy	No	No	Unknown	0	1	1
<60	Male	White	Unknown	Unknown	Unmarried/Divorce	Distant	Unknown	Non-chemotherapy	No	No	Unknown	1	1	1
<60	Female	Black	>4cm	Unknown	Married	Unknown	Unknown	Chemotherapy	No	No	Unknown	11	1	1
>=60	Female	White	<=4cm	Head	Unmarried/Divorce	Distant	Unknown	Non-chemotherapy	No	No	Unknown	0	1	1
<60	Male	White	>4cm	Head	Unmarried/Divorce	Localized/Regional	III/IV	Chemotherapy	No	No	Unknown	2	1	1
>=60	Male	White	>4cm	Body/Tail	Married	Distant	Unknown	Chemotherapy	No	No	No	4	1	1
>=60	Female	White	>4cm	Head	Unmarried/Divorce	Distant	Unknown	Non-chemotherapy	No	No	No	0	1	1
>=60	Male	White	<=4cm	Head	Unmarried/Divorce	Localized/Regional	Unknown	Chemotherapy	No	No	No	6	1	1
>=60	Male	White	<=4cm	Head	Unmarried/Divorce	Distant	Unknown	Non-chemotherapy	No	No	No	0	1	1
>=60	Male	White	>4cm	Body/Tail	Married	Distant	Unknown	Chemotherapy	No	No	Yes	5	1	1
<60	Male	Black	>4cm	Unknown	Unmarried/Divorce	Distant	III/IV	Chemotherapy	No	No	Unknown	5	1	1
>=60	Male	White	>4cm	Head	Married	Distant	III/IV	Non-chemotherapy	No	No	Unknown	0	1	1
>=60	Female	White	>4cm	Head	Unknown	Distant	Unknown	Non-chemotherapy	No	No	Unknown	31	1	0
>=60	Female	White	>4cm	Body/Tail	Unmarried/Divorce	Distant	III/IV	Non-chemotherapy	No	No	Unknown	0	1	1
>=60	Male	Black	>4cm	Head	Married	Distant	III/IV	Non-chemotherapy	No	No	Unknown	5	1	1
>=60	Female	Other	>4cm	Head	Married	Distant	III/IV	Non-chemotherapy	No	No	Unknown	4	1	1
<60	Female	White	>4cm	Head	Married	Distant	III/IV	Chemotherapy	No	No	Unknown	207	0	0
>=60	Male	White	>4cm	Head	Married	Localized/Regional	III/IV	Non-chemotherapy	Yes	No	Unknown	7	1	1
>=60	Male	White	>4cm	Unknown	Married	Distant	III/IV	Non-chemotherapy	No	No	Unknown	0	1	1
>=60	Female	Black	>4cm	Unknown	Married	Distant	Unknown	Non-chemotherapy	No	No	Unknown	1	1	1
>=60	Female	White	>4cm	Unknown	Married	Distant	Unknown	Non-chemotherapy	No	No	Unknown	0	1	1
>=60	Male	Other	>4cm	Head	Married	Localized/Regional	III/IV	Non-chemotherapy	No	No	Unknown	2	1	0
>=60	Female	Black	>4cm	Body/Tail	Unmarried/Divorce	Distant	Unknown	Non-chemotherapy	No	No	Unknown	0	1	1
>=60	Male	White	>4cm	Head	Unmarried/Divorce	Distant	Unknown	Non-chemotherapy	No	No	Unknown	1	1	1
>=60	Female	White	>4cm	Head	Unmarried/Divorce	Distant	Unknown	Chemotherapy	No	No	Unknown	8	1	1
>=60	Male	White	Unknown	Unknown	Married	Distant	III/IV	Non-chemotherapy	No	No	Unknown	0	1	1
>=60	Male	White	Unknown	Unknown	Married	Distant	III/IV	Non-chemotherapy	No	No	Unknown	0	1	1
>=60	Female	White	<=4cm	Unknown	Married	Distant	Unknown	Non-chemotherapy	No	No	Unknown	2	1	1
>=60	Male	White	Unknown	Head	Married	Distant	Unknown	Non-chemotherapy	No	No	Unknown	0	1	1
>=60	Male	White	>4cm	Head	Married	Localized/Regional	Unknown	Non-chemotherapy	No	No	Unknown	1	1	1
>=60	Female	White	>4cm	Unknown	Unmarried/Divorce	Distant	Unknown	Non-chemotherapy	No	No	Unknown	1	1	1
>=60	Female	Other	>4cm	Unknown	Married	Unknown	Unknown	Non-chemotherapy	No	No	Unknown	0	1	1
>=60	Female	White	Unknown	Unknown	Married	Distant	Unknown	Non-chemotherapy	No	No	Unknown	3	1	1
>=60	Male	White	Unknown	Body/Tail	Married	Distant	III/IV	Non-chemotherapy	No	No	Unknown	0	1	1
>=60	Male	White	>4cm	Unknown	Unmarried/Divorce	Localized/Regional	III/IV	Chemotherapy	Yes	Yes	Unknown	16	1	1
>=60	Female	White	<=4cm	Head	Married	Localized/Regional	III/IV	Chemotherapy	Yes	No	Unknown	89	1	1
>=60	Male	White	Unknown	Unknown	Married	Distant	Unknown	Non-chemotherapy	No	No	Unknown	2	1	1
>=60	Female	White	<=4cm	Head	Unmarried/Divorce	Localized/Regional	III/IV	Non-chemotherapy	Yes	No	Unknown	2	1	1
>=60	Male	Other	>4cm	Head	Married	Localized/Regional	Unknown	Non-chemotherapy	No	No	Unknown	1	1	1
<60	Female	White	Unknown	Unknown	Unknown	Distant	Unknown	Non-chemotherapy	No	No	Unknown	1	1	1
>=60	Male	Black	<=4cm	Head	Married	Localized/Regional	Unknown	Non-chemotherapy	No	No	Unknown	8	1	1
>=60	Male	Black	>4cm	Unknown	Married	Distant	III/IV	Chemotherapy	No	No	Unknown	6	1	1
>=60	Female	White	<=4cm	Body/Tail	Married	Distant	Unknown	Non-chemotherapy	No	No	Unknown	2	0	0
>=60	Female	White	>4cm	Head	Married	Localized/Regional	I/II	Chemotherapy	Yes	Yes	Unknown	12	1	1
<60	Male	White	Unknown	Body/Tail	Unmarried/Divorce	Distant	Unknown	Non-chemotherapy	No	No	Unknown	0	1	1
<60	Male	White	<=4cm	Unknown	Unmarried/Divorce	Distant	I/II	Non-chemotherapy	No	No	Unknown	0	0	0
<60	Male	White	<=4cm	Head	Married	Distant	III/IV	Non-chemotherapy	Yes	No	Unknown	4	1	1
>=60	Female	Black	<=4cm	Head	Unmarried/Divorce	Localized/Regional	I/II	Chemotherapy	Yes	No	Unknown	125	1	0
<60	Male	White	Unknown	Unknown	Married	Distant	Unknown	Chemotherapy	No	No	Unknown	4	1	1
>=60	Female	White	<=4cm	Head	Unmarried/Divorce	Localized/Regional	III/IV	Non-chemotherapy	Yes	No	Unknown	7	1	1
<60	Male	White	>4cm	Head	Unmarried/Divorce	Distant	III/IV	Non-chemotherapy	No	No	Unknown	1	1	1
>=60	Female	Black	<=4cm	Unknown	Unmarried/Divorce	Distant	Unknown	Non-chemotherapy	No	No	Unknown	0	1	0
>=60	Male	White	<=4cm	Head	Married	Distant	Unknown	Chemotherapy	No	No	Unknown	2	1	1
>=60	Male	White	<=4cm	Body/Tail	Married	Distant	Unknown	Chemotherapy	No	No	Unknown	0	1	1
<60	Female	Other	<=4cm	Head	Married	Distant	III/IV	Chemotherapy	No	No	Unknown	5	1	1
>=60	Male	White	<=4cm	Head	Married	Distant	III/IV	Chemotherapy	No	No	Unknown	12	1	1
>=60	Male	White	<=4cm	Head	Unmarried/Divorce	Localized/Regional	I/II	Chemotherapy	Yes	Yes	Unknown	92	1	0
>=60	Male	White	Unknown	Unknown	Married	Distant	Unknown	Chemotherapy	No	No	Unknown	1	1	1
>=60	Male	Other	<=4cm	Head	Married	Localized/Regional	Unknown	Chemotherapy	No	No	Unknown	18	1	1
>=60	Male	White	>4cm	Head	Married	Distant	Unknown	Chemotherapy	No	No	Unknown	10	1	1
>=60	Female	White	>4cm	Body/Tail	Unmarried/Divorce	Distant	III/IV	Non-chemotherapy	No	No	Unknown	1	1	1
>=60	Male	White	Unknown	Unknown	Married	Localized/Regional	III/IV	Non-chemotherapy	No	No	Unknown	0	1	1
<60	Male	White	<=4cm	Unknown	Married	Distant	Unknown	Non-chemotherapy	No	No	Unknown	1	1	1
>=60	Female	White	<=4cm	Body/Tail	Married	Localized/Regional	Unknown	Chemotherapy	No	No	Unknown	6	1	1
>=60	Female	White	>4cm	Head	Married	Distant	Unknown	Non-chemotherapy	No	No	Unknown	0	1	1
>=60	Female	White	>4cm	Unknown	Unknown	Distant	III/IV	Chemotherapy	No	No	Yes	8	1	1
>=60	Female	White	>4cm	Body/Tail	Married	Localized/Regional	I/II	Non-chemotherapy	Yes	No	No	53	1	0
>=60	Male	White	<=4cm	Head	Married	Localized/Regional	Unknown	Chemotherapy	No	No	No	15	1	1
>=60	Female	White	<=4cm	Unknown	Unmarried/Divorce	Distant	III/IV	Non-chemotherapy	No	No	Unknown	1	1	1
<60	Male	White	<=4cm	Head	Unmarried/Divorce	Localized/Regional	III/IV	Non-chemotherapy	No	No	No	0	1	1
>=60	Male	Black	<=4cm	Head	Married	Distant	Unknown	Non-chemotherapy	No	No	Yes	9	1	1
>=60	Male	White	Unknown	Body/Tail	Unmarried/Divorce	Distant	Unknown	Chemotherapy	No	No	Yes	9	1	1
>=60	Male	White	<=4cm	Body/Tail	Married	Distant	Unknown	Chemotherapy	No	No	Yes	7	1	1
<60	Female	Other	>4cm	Body/Tail	Unmarried/Divorce	Distant	III/IV	Non-chemotherapy	No	No	Yes	2	1	1
>=60	Male	Black	>4cm	Head	Unmarried/Divorce	Localized/Regional	III/IV	Non-chemotherapy	No	No	No	0	1	1
>=60	Male	White	<=4cm	Unknown	Married	Distant	III/IV	Chemotherapy	No	No	No	20	1	1
>=60	Female	Black	>4cm	Body/Tail	Unmarried/Divorce	Distant	III/IV	Non-chemotherapy	No	No	Yes	1	1	1
>=60	Male	White	>4cm	Body/Tail	Unmarried/Divorce	Distant	III/IV	Chemotherapy	No	No	Yes	11	1	1
<60	Male	White	>4cm	Unknown	Married	Distant	Unknown	Chemotherapy	No	No	Yes	8	1	1
>=60	Male	White	<=4cm	Unknown	Married	Distant	III/IV	Chemotherapy	No	No	Yes	3	1	1
>=60	Male	White	<=4cm	Head	Unmarried/Divorce	Distant	Unknown	Non-chemotherapy	No	No	Yes	0	1	1
<60	Female	White	Unknown	Head	Married	Distant	III/IV	Chemotherapy	No	No	No	7	1	1
>=60	Female	White	>4cm	Head	Unmarried/Divorce	Distant	III/IV	Chemotherapy	No	No	No	17	1	1
>=60	Male	White	<=4cm	Head	Unmarried/Divorce	Distant	Unknown	Non-chemotherapy	No	No	Yes	3	1	1
>=60	Female	White	>4cm	Head	Unmarried/Divorce	Unknown	III/IV	Non-chemotherapy	No	No	No	8	1	1
>=60	Female	Black	>4cm	Unknown	Unmarried/Divorce	Unknown	Unknown	Non-chemotherapy	No	No	No	0	1	1
>=60	Female	Black	>4cm	Body/Tail	Unmarried/Divorce	Unknown	Unknown	Non-chemotherapy	No	No	Yes	0	1	1
>=60	Female	Other	>4cm	Head	Married	Unknown	III/IV	Non-chemotherapy	No	No	No	0	1	1
>=60	Female	White	>4cm	Head	Unmarried/Divorce	Unknown	III/IV	Non-chemotherapy	Yes	No	No	3	1	1
>=60	Male	White	>4cm	Body/Tail	Unmarried/Divorce	Unknown	III/IV	Non-chemotherapy	No	No	No	2	1	1
>=60	Female	White	>4cm	Unknown	Unmarried/Divorce	Unknown	III/IV	Chemotherapy	No	No	Unknown	12	1	1
<60	Male	White	>4cm	Body/Tail	Married	Unknown	Unknown	Non-chemotherapy	No	No	Yes	2	1	1
>=60	Female	White	>4cm	Head	Married	Unknown	III/IV	Non-chemotherapy	No	No	Yes	3	1	1
<60	Female	Other	>4cm	Head	Unknown	Unknown	III/IV	Non-chemotherapy	No	No	Yes	0	1	1
>=60	Male	White	>4cm	Head	Married	Unknown	Unknown	Chemotherapy	Yes	Yes	No	16	1	1
>=60	Male	White	>4cm	Unknown	Married	Unknown	Unknown	Chemotherapy	No	No	Yes	5	1	1
<60	Male	White	>4cm	Body/Tail	Married	Unknown	Unknown	Chemotherapy	No	No	Yes	9	1	1
>=60	Female	White	>4cm	Body/Tail	Unmarried/Divorce	Unknown	Unknown	Chemotherapy	No	No	No	5	0	0
>=60	Female	White	>4cm	Head	Married	Localized/Regional	Unknown	Chemotherapy	Yes	No	Unknown	9	1	1
>=60	Male	White	>4cm	Body/Tail	Unmarried/Divorce	Distant	I/II	Non-chemotherapy	No	No	Unknown	0	1	1
<60	Male	Other	>4cm	Head	Married	Distant	Unknown	Non-chemotherapy	No	No	Unknown	4	1	1
<60	Male	White	>4cm	Unknown	Married	Distant	Unknown	Chemotherapy	No	No	Unknown	4	1	1
>=60	Female	White	>4cm	Head	Unmarried/Divorce	Unknown	III/IV	Non-chemotherapy	No	No	Unknown	2	1	1
<60	Male	White	>4cm	Head	Married	Distant	Unknown	Non-chemotherapy	No	No	Unknown	2	1	1
<60	Female	White	>4cm	Head	Married	Localized/Regional	III/IV	Chemotherapy	No	No	Unknown	7	1	1
<60	Female	White	>4cm	Head	Unknown	Unknown	Unknown	Non-chemotherapy	No	No	Unknown	0	0	0
>=60	Female	White	>4cm	Unknown	Unmarried/Divorce	Localized/Regional	Unknown	Chemotherapy	No	No	Unknown	6	1	1
>=60	Male	White	>4cm	Head	Unmarried/Divorce	Distant	Unknown	Non-chemotherapy	No	No	Unknown	0	1	1
>=60	Female	White	>4cm	Head	Married	Distant	III/IV	Non-chemotherapy	Yes	No	Unknown	5	1	1
<60	Male	Other	>4cm	Head	Married	Distant	Unknown	Non-chemotherapy	Yes	No	Unknown	3	1	1
<60	Female	White	>4cm	Unknown	Married	Distant	Unknown	Non-chemotherapy	No	No	Unknown	0	1	1
>=60	Male	Black	>4cm	Head	Married	Distant	Unknown	Non-chemotherapy	No	No	Unknown	2	1	1
<60	Female	White	>4cm	Unknown	Married	Distant	Unknown	Chemotherapy	No	No	Unknown	0	1	1
>=60	Female	White	>4cm	Unknown	Married	Distant	Unknown	Chemotherapy	No	No	Unknown	8	1	1
<60	Male	White	>4cm	Unknown	Unmarried/Divorce	Distant	Unknown	Chemotherapy	No	No	Unknown	0	1	1
>=60	Male	White	>4cm	Body/Tail	Unmarried/Divorce	Distant	Unknown	Non-chemotherapy	No	No	Unknown	0	1	1
>=60	Male	White	>4cm	Head	Married	Unknown	III/IV	Non-chemotherapy	No	No	Unknown	0	1	1
>=60	Male	White	Unknown	Unknown	Unmarried/Divorce	Unknown	Unknown	Non-chemotherapy	No	No	Unknown	1	1	1
<60	Male	White	Unknown	Head	Unmarried/Divorce	Distant	Unknown	Chemotherapy	No	No	Unknown	2	1	1
>=60	Female	White	<=4cm	Head	Married	Localized/Regional	III/IV	Chemotherapy	Yes	No	Unknown	22	1	1
>=60	Male	White	>4cm	Unknown	Unmarried/Divorce	Distant	Unknown	Chemotherapy	No	No	Unknown	1	1	1
>=60	Male	White	<=4cm	Body/Tail	Unmarried/Divorce	Distant	Unknown	Non-chemotherapy	No	No	Unknown	4	1	1
<60	Male	White	Unknown	Body/Tail	Married	Localized/Regional	III/IV	Chemotherapy	No	No	Unknown	11	1	1
>=60	Male	White	>4cm	Unknown	Married	Distant	III/IV	Non-chemotherapy	Yes	No	Unknown	2	1	1
>=60	Female	White	<=4cm	Head	Unmarried/Divorce	Distant	Unknown	Non-chemotherapy	No	No	Unknown	4	1	1
>=60	Male	Other	>4cm	Body/Tail	Married	Distant	III/IV	Non-chemotherapy	Yes	No	Unknown	12	1	1
>=60	Male	White	<=4cm	Body/Tail	Married	Localized/Regional	Unknown	Non-chemotherapy	No	No	Unknown	19	1	1
>=60	Male	White	Unknown	Body/Tail	Married	Distant	Unknown	Chemotherapy	No	No	Unknown	2	1	1
>=60	Female	White	Unknown	Unknown	Unmarried/Divorce	Distant	III/IV	Chemotherapy	No	No	Unknown	6	1	1
>=60	Male	White	<=4cm	Head	Married	Distant	III/IV	Chemotherapy	Yes	Yes	Unknown	10	1	1
>=60	Female	White	>4cm	Unknown	Married	Distant	III/IV	Non-chemotherapy	No	No	Unknown	0	1	1
>=60	Male	White	Unknown	Unknown	Married	Distant	Unknown	Non-chemotherapy	No	No	Unknown	0	1	1
>=60	Female	White	<=4cm	Head	Unmarried/Divorce	Distant	III/IV	Chemotherapy	Yes	No	Unknown	6	1	1
<60	Male	White	<=4cm	Head	Married	Localized/Regional	III/IV	Chemotherapy	No	No	Unknown	20	1	1
<60	Female	White	Unknown	Unknown	Unmarried/Divorce	Distant	III/IV	Non-chemotherapy	No	No	Unknown	1	1	1
>=60	Male	White	<=4cm	Head	Married	Localized/Regional	III/IV	Non-chemotherapy	No	No	Unknown	1	1	1
>=60	Female	White	<=4cm	Head	Unmarried/Divorce	Distant	III/IV	Non-chemotherapy	No	No	Unknown	0	1	1
<60	Male	White	Unknown	Unknown	Married	Distant	Unknown	Non-chemotherapy	No	No	Unknown	1	1	1
>=60	Female	White	>4cm	Head	Unmarried/Divorce	Unknown	III/IV	Non-chemotherapy	No	No	Unknown	11	1	1
>=60	Male	White	Unknown	Body/Tail	Married	Localized/Regional	Unknown	Non-chemotherapy	No	No	Unknown	6	1	1
>=60	Male	White	>4cm	Head	Married	Localized/Regional	III/IV	Chemotherapy	Yes	No	Unknown	8	1	1
<60	Female	White	<=4cm	Head	Unmarried/Divorce	Distant	Unknown	Non-chemotherapy	No	No	Unknown	1	1	1
>=60	Female	White	Unknown	Unknown	Unmarried/Divorce	Distant	I/II	Non-chemotherapy	No	No	Unknown	1	1	1
<60	Male	Black	>4cm	Head	Married	Distant	III/IV	Chemotherapy	No	No	Unknown	2	1	1
>=60	Female	White	<=4cm	Unknown	Unknown	Unknown	III/IV	Non-chemotherapy	No	No	Unknown	5	1	1
<60	Male	White	>4cm	Body/Tail	Married	Distant	Unknown	Chemotherapy	No	No	Unknown	13	1	1
>=60	Female	White	Unknown	Unknown	Unmarried/Divorce	Localized/Regional	III/IV	Non-chemotherapy	No	No	Unknown	0	1	1
>=60	Female	White	<=4cm	Unknown	Married	Localized/Regional	III/IV	Non-chemotherapy	No	No	Unknown	3	1	1
>=60	Male	White	>4cm	Head	Married	Localized/Regional	Unknown	Non-chemotherapy	No	No	Unknown	0	1	1
>=60	Female	White	<=4cm	Head	Unmarried/Divorce	Localized/Regional	I/II	Chemotherapy	Yes	Yes	Unknown	34	1	1
>=60	Male	White	>4cm	Body/Tail	Married	Localized/Regional	III/IV	Non-chemotherapy	Yes	No	Unknown	26	1	1
>=60	Female	White	<=4cm	Body/Tail	Married	Distant	Unknown	Chemotherapy	No	No	Unknown	6	1	1
>=60	Female	White	>4cm	Head	Unmarried/Divorce	Localized/Regional	Unknown	Non-chemotherapy	No	No	Unknown	1	1	1
>=60	Female	White	Unknown	Body/Tail	Unmarried/Divorce	Distant	Unknown	Non-chemotherapy	No	No	Unknown	4	1	1
>=60	Male	White	<=4cm	Head	Unknown	Localized/Regional	Unknown	Chemotherapy	No	No	Unknown	15	1	1
>=60	Female	White	>4cm	Head	Unmarried/Divorce	Distant	III/IV	Chemotherapy	No	No	Unknown	3	1	1
>=60	Male	White	Unknown	Unknown	Married	Localized/Regional	Unknown	Chemotherapy	No	Yes	No	32	1	1
>=60	Male	White	Unknown	Head	Married	Distant	Unknown	Non-chemotherapy	No	No	Yes	15	1	1
>=60	Male	White	<=4cm	Head	Married	Localized/Regional	I/II	Chemotherapy	Yes	Yes	No	107	0	0
<60	Female	White	>4cm	Unknown	Married	Localized/Regional	III/IV	Chemotherapy	Yes	Yes	No	3	1	0
>=60	Male	White	>4cm	Unknown	Married	Distant	III/IV	Chemotherapy	No	No	Yes	3	1	1
>=60	Female	White	<=4cm	Head	Unmarried/Divorce	Distant	III/IV	Chemotherapy	Yes	No	No	20	1	0
>=60	Male	White	<=4cm	Body/Tail	Unmarried/Divorce	Distant	Unknown	Non-chemotherapy	No	No	Yes	1	1	1
>=60	Male	White	<=4cm	Head	Married	Localized/Regional	III/IV	Chemotherapy	Yes	Yes	No	108	0	0
<60	Female	Black	>4cm	Head	Unmarried/Divorce	Localized/Regional	III/IV	Chemotherapy	Yes	Yes	No	104	0	0
<60	Male	White	Unknown	Head	Unmarried/Divorce	Distant	III/IV	Chemotherapy	No	No	No	20	1	1
>=60	Male	White	<=4cm	Head	Married	Localized/Regional	III/IV	Non-chemotherapy	Yes	No	No	9	1	1
>=60	Male	White	<=4cm	Head	Married	Distant	III/IV	Chemotherapy	No	No	Yes	5	1	1
>=60	Male	White	<=4cm	Body/Tail	Unmarried/Divorce	Localized/Regional	III/IV	Chemotherapy	No	No	No	11	1	1
>=60	Male	White	<=4cm	Body/Tail	Married	Distant	Unknown	Chemotherapy	No	No	Yes	13	1	1
<60	Female	White	Unknown	Unknown	Unmarried/Divorce	Distant	Unknown	Chemotherapy	No	No	No	15	1	1
<60	Male	White	>4cm	Body/Tail	Married	Distant	Unknown	Chemotherapy	No	No	No	40	1	1
>=60	Female	White	<=4cm	Head	Married	Localized/Regional	Unknown	Non-chemotherapy	No	No	No	2	1	1
>=60	Male	Black	>4cm	Head	Married	Localized/Regional	III/IV	Non-chemotherapy	No	No	No	2	1	1
>=60	Male	White	>4cm	Unknown	Married	Localized/Regional	Unknown	Chemotherapy	No	No	No	12	1	1
<60	Female	White	<=4cm	Unknown	Married	Distant	Unknown	Chemotherapy	No	No	Yes	20	1	1
>=60	Male	White	<=4cm	Head	Married	Localized/Regional	III/IV	Chemotherapy	Yes	No	No	21	1	1
>=60	Female	White	<=4cm	Head	Unmarried/Divorce	Localized/Regional	III/IV	Non-chemotherapy	Yes	No	No	7	1	1
>=60	Female	White	>4cm	Body/Tail	Married	Distant	Unknown	Non-chemotherapy	No	No	Unknown	0	1	1
>=60	Male	White	Unknown	Unknown	Married	Distant	Unknown	Non-chemotherapy	No	No	Yes	1	1	1
>=60	Male	Other	Unknown	Head	Married	Distant	III/IV	Non-chemotherapy	No	No	Yes	1	1	1
<60	Male	Black	Unknown	Unknown	Married	Distant	Unknown	Non-chemotherapy	No	No	No	8	1	1
>=60	Female	White	Unknown	Unknown	Unmarried/Divorce	Distant	III/IV	Non-chemotherapy	No	No	No	0	1	1
<60	Female	White	>4cm	Body/Tail	Married	Distant	Unknown	Chemotherapy	No	No	Yes	2	1	1
>=60	Female	White	>4cm	Head	Married	Distant	Unknown	Non-chemotherapy	No	No	Yes	0	1	1
>=60	Male	White	<=4cm	Head	Married	Distant	III/IV	Non-chemotherapy	No	No	Yes	3	1	1
>=60	Female	White	<=4cm	Head	Married	Distant	Unknown	Non-chemotherapy	No	No	Yes	0	1	1
>=60	Male	Black	Unknown	Head	Unmarried/Divorce	Distant	III/IV	Non-chemotherapy	No	No	Yes	1	1	1
>=60	Male	White	>4cm	Head	Married	Distant	III/IV	Non-chemotherapy	No	No	No	1	1	1
>=60	Male	Other	>4cm	Body/Tail	Unmarried/Divorce	Distant	Unknown	Non-chemotherapy	No	No	Yes	1	1	1
>=60	Male	White	Unknown	Head	Married	Localized/Regional	Unknown	Non-chemotherapy	No	No	No	0	1	1
>=60	Male	White	<=4cm	Body/Tail	Married	Distant	Unknown	Chemotherapy	No	No	Yes	8	1	1
>=60	Male	White	<=4cm	Unknown	Married	Distant	III/IV	Chemotherapy	No	No	Yes	7	1	1
>=60	Male	Black	>4cm	Head	Unmarried/Divorce	Distant	Unknown	Non-chemotherapy	No	No	No	1	1	1
<60	Female	Other	<=4cm	Body/Tail	Married	Distant	Unknown	Chemotherapy	No	No	No	23	1	1
>=60	Male	Other	Unknown	Unknown	Married	Localized/Regional	Unknown	Non-chemotherapy	No	No	No	5	1	1
>=60	Male	White	>4cm	Head	Married	Distant	Unknown	Chemotherapy	No	No	No	17	1	1
>=60	Male	Other	Unknown	Head	Unmarried/Divorce	Distant	III/IV	Chemotherapy	No	No	Yes	3	1	1
>=60	Female	White	<=4cm	Head	Married	Localized/Regional	III/IV	Chemotherapy	No	No	No	9	1	1
>=60	Male	White	<=4cm	Head	Married	Distant	Unknown	Chemotherapy	No	No	Yes	9	1	1
>=60	Female	White	>4cm	Head	Unmarried/Divorce	Distant	Unknown	Chemotherapy	No	No	Yes	7	1	1
>=60	Male	Other	>4cm	Body/Tail	Married	Distant	Unknown	Non-chemotherapy	No	No	Yes	1	1	1
>=60	Male	White	<=4cm	Head	Unmarried/Divorce	Localized/Regional	I/II	Non-chemotherapy	No	No	No	10	1	1
<60	Male	White	<=4cm	Body/Tail	Unmarried/Divorce	Distant	Unknown	Non-chemotherapy	No	No	Yes	1	1	1
>=60	Female	White	<=4cm	Head	Unmarried/Divorce	Distant	III/IV	Chemotherapy	No	No	Yes	27	1	1
>=60	Female	White	>4cm	Unknown	Married	Distant	III/IV	Chemotherapy	No	No	No	10	1	1
<60	Male	White	<=4cm	Unknown	Married	Distant	Unknown	Non-chemotherapy	No	No	Yes	1	1	1
<60	Male	White	>4cm	Body/Tail	Unmarried/Divorce	Distant	III/IV	Non-chemotherapy	No	No	Yes	4	1	1
>=60	Male	Other	>4cm	Head	Married	Distant	III/IV	Chemotherapy	No	No	Yes	30	1	1
>=60	Female	White	>4cm	Unknown	Unmarried/Divorce	Distant	III/IV	Non-chemotherapy	Yes	No	No	12	1	1
<60	Male	White	Unknown	Unknown	Unmarried/Divorce	Distant	Unknown	Non-chemotherapy	No	No	No	0	1	1
>=60	Female	White	Unknown	Unknown	Unmarried/Divorce	Distant	Unknown	Chemotherapy	No	No	No	11	1	1
>=60	Female	White	>4cm	Body/Tail	Married	Distant	Unknown	Chemotherapy	No	No	Yes	16	1	1
>=60	Male	White	>4cm	Head	Unknown	Distant	Unknown	Non-chemotherapy	No	No	Yes	0	1	1
>=60	Male	White	>4cm	Body/Tail	Married	Localized/Regional	III/IV	Non-chemotherapy	Yes	No	No	3	1	1
>=60	Female	White	Unknown	Head	Married	Distant	Unknown	Non-chemotherapy	No	No	No	0	1	1
>=60	Male	White	>4cm	Body/Tail	Married	Unknown	III/IV	Non-chemotherapy	No	No	Yes	1	1	0
<60	Male	White	>4cm	Unknown	Married	Unknown	Unknown	Chemotherapy	No	No	No	1	1	1
>=60	Male	White	>4cm	Head	Married	Unknown	Unknown	Non-chemotherapy	No	No	No	2	1	1
<60	Male	White	>4cm	Body/Tail	Married	Unknown	III/IV	Chemotherapy	No	No	Yes	5	1	1
>=60	Female	Other	>4cm	Head	Unknown	Unknown	Unknown	Chemotherapy	No	No	No	4	1	1
>=60	Male	White	>4cm	Head	Married	Unknown	Unknown	Chemotherapy	No	No	Yes	0	1	1
>=60	Male	White	>4cm	Head	Unmarried/Divorce	Unknown	I/II	Non-chemotherapy	No	No	Yes	3	1	1
>=60	Female	White	>4cm	Head	Unmarried/Divorce	Unknown	III/IV	Chemotherapy	Yes	No	No	27	0	0
>=60	Female	White	>4cm	Unknown	Married	Unknown	Unknown	Non-chemotherapy	No	No	Unknown	0	1	1
<60	Female	White	>4cm	Unknown	Married	Unknown	Unknown	Non-chemotherapy	No	No	No	0	1	1
>=60	Female	White	>4cm	Unknown	Unmarried/Divorce	Unknown	Unknown	Non-chemotherapy	No	No	No	1	1	1
>=60	Female	Other	>4cm	Head	Unmarried/Divorce	Unknown	III/IV	Non-chemotherapy	No	No	No	2	1	1
>=60	Male	White	>4cm	Head	Married	Unknown	Unknown	Non-chemotherapy	Yes	No	No	2	1	0
>=60	Male	White	>4cm	Head	Unmarried/Divorce	Unknown	Unknown	Non-chemotherapy	Yes	No	Yes	2	1	1
>=60	Male	White	>4cm	Body/Tail	Married	Unknown	Unknown	Non-chemotherapy	No	No	Yes	2	1	1
>=60	Male	Other	>4cm	Head	Married	Unknown	Unknown	Chemotherapy	Yes	No	No	10	0	0
<60	Female	Other	>4cm	Head	Unmarried/Divorce	Unknown	Unknown	Non-chemotherapy	No	No	Yes	3	0	0
>=60	Female	White	>4cm	Head	Married	Unknown	Unknown	Non-chemotherapy	No	No	Unknown	0	1	1
>=60	Female	White	>4cm	Unknown	Unmarried/Divorce	Unknown	Unknown	Chemotherapy	No	No	Yes	0	1	1
>=60	Male	White	>4cm	Head	Unmarried/Divorce	Unknown	Unknown	Chemotherapy	Yes	No	No	3	0	0
<60	Female	White	>4cm	Head	Unknown	Distant	III/IV	Non-chemotherapy	No	No	Unknown	1	1	1
>=60	Male	White	>4cm	Head	Married	Localized/Regional	III/IV	Chemotherapy	No	No	Unknown	6	1	1
<60	Male	White	>4cm	Head	Unmarried/Divorce	Unknown	III/IV	Non-chemotherapy	No	No	Unknown	1	1	1
<60	Female	White	>4cm	Unknown	Married	Distant	Unknown	Chemotherapy	No	No	Unknown	0	1	1
>=60	Female	White	>4cm	Body/Tail	Unmarried/Divorce	Distant	Unknown	Non-chemotherapy	No	No	Unknown	2	1	1
>=60	Female	White	<=4cm	Unknown	Married	Distant	Unknown	Chemotherapy	No	No	Unknown	11	1	1
>=60	Male	White	Unknown	Unknown	Unmarried/Divorce	Distant	I/II	Chemotherapy	No	No	Unknown	14	1	1
>=60	Female	White	<=4cm	Head	Married	Distant	Unknown	Non-chemotherapy	No	No	Unknown	1	1	0
>=60	Male	White	>4cm	Head	Unmarried/Divorce	Unknown	Unknown	Non-chemotherapy	No	No	Unknown	1	1	1
>=60	Female	White	>4cm	Body/Tail	Married	Distant	Unknown	Non-chemotherapy	No	No	Unknown	0	1	1
>=60	Female	White	Unknown	Unknown	Married	Distant	III/IV	Chemotherapy	No	No	Unknown	1	1	1
>=60	Female	White	<=4cm	Head	Married	Distant	III/IV	Non-chemotherapy	No	No	Unknown	1	1	1
>=60	Male	White	>4cm	Body/Tail	Married	Distant	Unknown	Chemotherapy	No	No	Unknown	1	1	1
>=60	Female	White	>4cm	Head	Married	Localized/Regional	Unknown	Non-chemotherapy	No	No	Unknown	13	1	1
>=60	Female	White	>4cm	Body/Tail	Married	Distant	Unknown	Non-chemotherapy	No	No	Unknown	0	1	1
<60	Male	White	<=4cm	Head	Married	Localized/Regional	Unknown	Non-chemotherapy	Yes	No	No	1	1	1
>=60	Female	White	>4cm	Head	Unmarried/Divorce	Distant	I/II	Chemotherapy	No	No	No	1	1	1
>=60	Male	White	<=4cm	Body/Tail	Unmarried/Divorce	Localized/Regional	III/IV	Chemotherapy	Yes	No	No	6	1	1
<60	Male	White	<=4cm	Head	Married	Localized/Regional	III/IV	Chemotherapy	Yes	Yes	No	13	1	1
>=60	Female	White	>4cm	Body/Tail	Married	Distant	III/IV	Non-chemotherapy	No	No	No	1	1	1
>=60	Female	White	>4cm	Unknown	Unmarried/Divorce	Distant	Unknown	Chemotherapy	No	No	Yes	5	1	1
>=60	Male	Other	<=4cm	Head	Married	Distant	III/IV	Chemotherapy	No	No	No	3	1	1
<60	Female	White	>4cm	Body/Tail	Married	Distant	Unknown	Chemotherapy	No	No	No	7	1	1
>=60	Male	White	<=4cm	Head	Unmarried/Divorce	Distant	Unknown	Chemotherapy	No	No	Yes	16	1	1
>=60	Male	White	>4cm	Head	Unmarried/Divorce	Localized/Regional	III/IV	Non-chemotherapy	Yes	No	No	0	1	1
>=60	Female	White	<=4cm	Body/Tail	Married	Distant	Unknown	Chemotherapy	No	No	Yes	3	1	1
>=60	Male	White	>4cm	Body/Tail	Married	Distant	Unknown	Chemotherapy	No	No	Yes	8	1	1
<60	Male	White	<=4cm	Body/Tail	Unmarried/Divorce	Distant	Unknown	Chemotherapy	No	No	No	3	1	1
>=60	Female	White	>4cm	Head	Unmarried/Divorce	Unknown	I/II	Non-chemotherapy	Yes	No	No	45	0	0
<60	Male	White	>4cm	Body/Tail	Married	Unknown	III/IV	Chemotherapy	Yes	No	No	41	0	0
>=60	Male	White	Unknown	Head	Unknown	Distant	III/IV	Non-chemotherapy	No	No	Yes	1	1	1
>=60	Female	White	>4cm	Head	Married	Unknown	III/IV	Chemotherapy	No	No	No	23	1	0
>=60	Male	White	>4cm	Unknown	Married	Unknown	Unknown	Chemotherapy	No	No	Yes	4	1	1
>=60	Male	White	>4cm	Head	Married	Unknown	Unknown	Chemotherapy	Yes	No	No	11	1	1
<60	Female	Black	>4cm	Head	Unmarried/Divorce	Distant	Unknown	Non-chemotherapy	No	No	Unknown	1	1	1
>=60	Female	White	>4cm	Head	Unmarried/Divorce	Distant	III/IV	Non-chemotherapy	Yes	No	Unknown	0	1	1
<60	Male	White	>4cm	Body/Tail	Married	Distant	III/IV	Non-chemotherapy	No	No	Unknown	2	1	1
>=60	Male	White	Unknown	Unknown	Married	Distant	Unknown	Chemotherapy	No	No	Unknown	6	1	1
>=60	Male	White	>4cm	Body/Tail	Unmarried/Divorce	Distant	III/IV	Non-chemotherapy	No	No	Unknown	0	1	1
>=60	Female	White	>4cm	Unknown	Married	Distant	Unknown	Non-chemotherapy	No	No	Unknown	0	1	1
<60	Male	White	>4cm	Unknown	Married	Distant	III/IV	Non-chemotherapy	No	No	Unknown	3	1	1
<60	Female	Black	>4cm	Unknown	Unmarried/Divorce	Distant	III/IV	Non-chemotherapy	No	No	Unknown	1	1	1
>=60	Male	White	>4cm	Body/Tail	Married	Localized/Regional	III/IV	Chemotherapy	No	No	Unknown	5	1	1
<60	Male	White	>4cm	Head	Married	Distant	III/IV	Chemotherapy	Yes	No	Unknown	4	1	1
>=60	Female	White	>4cm	Body/Tail	Married	Distant	Unknown	Chemotherapy	No	No	Unknown	4	1	1
>=60	Male	White	Unknown	Head	Unmarried/Divorce	Distant	III/IV	Non-chemotherapy	No	No	Unknown	0	1	1
<60	Female	Black	>4cm	Head	Unmarried/Divorce	Localized/Regional	III/IV	Chemotherapy	Yes	Yes	Unknown	12	1	1
>=60	Male	White	>4cm	Head	Married	Localized/Regional	III/IV	Non-chemotherapy	Yes	No	Unknown	2	1	1
>=60	Male	Black	>4cm	Head	Unmarried/Divorce	Distant	Unknown	Non-chemotherapy	No	No	Unknown	0	1	1
>=60	Female	White	<=4cm	Body/Tail	Married	Distant	Unknown	Chemotherapy	No	No	Unknown	1	1	1
>=60	Male	White	>4cm	Body/Tail	Married	Distant	Unknown	Chemotherapy	No	No	Unknown	2	1	1
>=60	Female	White	>4cm	Body/Tail	Married	Distant	III/IV	Non-chemotherapy	No	No	Unknown	4	1	1
<60	Male	White	<=4cm	Head	Unmarried/Divorce	Distant	III/IV	Chemotherapy	Yes	Yes	Unknown	30	1	1
>=60	Female	White	Unknown	Unknown	Married	Distant	III/IV	Chemotherapy	Yes	No	Unknown	1	1	1
<60	Female	White	Unknown	Unknown	Unmarried/Divorce	Distant	Unknown	Non-chemotherapy	No	No	Unknown	0	1	1
>=60	Male	White	<=4cm	Head	Married	Localized/Regional	Unknown	Chemotherapy	No	No	Unknown	10	1	1
>=60	Male	White	<=4cm	Body/Tail	Married	Distant	I/II	Non-chemotherapy	Yes	No	Unknown	5	1	1
>=60	Male	White	Unknown	Head	Unmarried/Divorce	Localized/Regional	III/IV	Non-chemotherapy	No	No	Unknown	0	1	1
>=60	Female	White	>4cm	Body/Tail	Married	Distant	III/IV	Non-chemotherapy	Yes	No	No	96	0	0
>=60	Female	White	<=4cm	Head	Unknown	Localized/Regional	III/IV	Non-chemotherapy	Yes	Yes	No	11	1	1
>=60	Male	White	>4cm	Body/Tail	Married	Localized/Regional	III/IV	Non-chemotherapy	No	No	No	0	1	1
>=60	Male	White	<=4cm	Head	Married	Localized/Regional	III/IV	Non-chemotherapy	Yes	No	No	0	1	1
>=60	Female	White	Unknown	Unknown	Unmarried/Divorce	Distant	Unknown	Chemotherapy	No	No	No	13	1	0
<60	Female	Black	Unknown	Head	Unmarried/Divorce	Distant	Unknown	Non-chemotherapy	No	No	Yes	1	1	1
<60	Female	White	>4cm	Head	Married	Localized/Regional	III/IV	Chemotherapy	Yes	Yes	No	26	1	1
>=60	Female	White	>4cm	Unknown	Married	Localized/Regional	III/IV	Non-chemotherapy	Yes	No	No	2	1	1
>=60	Female	Black	<=4cm	Unknown	Married	Localized/Regional	III/IV	Chemotherapy	No	No	No	3	1	1
>=60	Male	White	>4cm	Unknown	Married	Distant	Unknown	Non-chemotherapy	No	No	Yes	1	1	1
>=60	Male	White	Unknown	Unknown	Married	Distant	III/IV	Non-chemotherapy	No	No	Yes	1	1	1
>=60	Female	White	>4cm	Unknown	Unmarried/Divorce	Unknown	Unknown	Non-chemotherapy	No	No	No	1	1	1
>=60	Female	White	>4cm	Body/Tail	Unmarried/Divorce	Unknown	Unknown	Non-chemotherapy	No	No	Yes	2	1	1
<60	Male	White	>4cm	Head	Unmarried/Divorce	Unknown	III/IV	Chemotherapy	No	No	No	18	1	1
<60	Male	White	>4cm	Head	Married	Unknown	Unknown	Chemotherapy	No	No	No	3	0	0
>=60	Female	Black	>4cm	Body/Tail	Unmarried/Divorce	Distant	III/IV	Non-chemotherapy	Yes	No	Unknown	1	1	1
>=60	Female	White	>4cm	Head	Unmarried/Divorce	Localized/Regional	III/IV	Non-chemotherapy	No	No	Unknown	1	1	1
>=60	Male	White	>4cm	Head	Unknown	Localized/Regional	Unknown	Non-chemotherapy	Yes	Yes	Unknown	26	1	1
>=60	Female	White	>4cm	Head	Unmarried/Divorce	Distant	III/IV	Non-chemotherapy	No	No	Unknown	0	1	1
>=60	Female	Black	>4cm	Head	Unmarried/Divorce	Localized/Regional	I/II	Chemotherapy	Yes	Yes	Unknown	10	1	1
<60	Female	White	>4cm	Head	Married	Localized/Regional	III/IV	Non-chemotherapy	Yes	No	Unknown	228	0	0
>=60	Female	White	>4cm	Head	Married	Localized/Regional	I/II	Chemotherapy	No	No	Unknown	5	1	1
<60	Male	White	>4cm	Head	Married	Distant	III/IV	Non-chemotherapy	No	No	Unknown	9	1	1
>=60	Female	White	>4cm	Body/Tail	Unmarried/Divorce	Distant	Unknown	Non-chemotherapy	No	No	Unknown	1	1	1
>=60	Female	White	>4cm	Unknown	Married	Distant	III/IV	Non-chemotherapy	No	No	Unknown	0	1	1
>=60	Male	White	>4cm	Head	Married	Distant	Unknown	Non-chemotherapy	No	No	Unknown	2	1	1
>=60	Female	White	>4cm	Head	Unmarried/Divorce	Distant	Unknown	Non-chemotherapy	No	No	Unknown	4	1	1
<60	Male	White	>4cm	Unknown	Married	Distant	III/IV	Non-chemotherapy	No	No	Unknown	0	1	1
>=60	Male	White	>4cm	Head	Unmarried/Divorce	Distant	Unknown	Chemotherapy	No	No	Unknown	12	1	1
>=60	Female	White	>4cm	Unknown	Unmarried/Divorce	Distant	Unknown	Non-chemotherapy	No	No	Unknown	0	1	1
>=60	Female	White	>4cm	Unknown	Unmarried/Divorce	Localized/Regional	III/IV	Non-chemotherapy	No	No	Unknown	0	1	1
>=60	Female	White	>4cm	Head	Unmarried/Divorce	Distant	Unknown	Non-chemotherapy	No	No	Unknown	1	1	1
<60	Female	White	>4cm	Head	Married	Distant	III/IV	Chemotherapy	No	No	Unknown	10	1	1
<60	Female	White	>4cm	Head	Married	Distant	I/II	Chemotherapy	No	No	Unknown	6	1	1
>=60	Female	Black	>4cm	Unknown	Unmarried/Divorce	Distant	Unknown	Non-chemotherapy	No	No	Unknown	0	1	1
>=60	Male	White	>4cm	Head	Married	Distant	III/IV	Non-chemotherapy	No	No	Unknown	3	1	1
<60	Female	White	>4cm	Body/Tail	Married	Distant	Unknown	Chemotherapy	No	No	Unknown	9	1	1
<60	Male	White	>4cm	Head	Married	Distant	Unknown	Chemotherapy	No	No	Unknown	6	1	1
<60	Male	White	Unknown	Unknown	Married	Distant	Unknown	Non-chemotherapy	No	No	Unknown	1	1	1
>=60	Male	White	<=4cm	Body/Tail	Married	Distant	Unknown	Chemotherapy	No	No	Unknown	9	1	1
>=60	Male	White	>4cm	Body/Tail	Married	Distant	I/II	Non-chemotherapy	No	No	Unknown	0	1	1
>=60	Female	Black	>4cm	Head	Unmarried/Divorce	Localized/Regional	III/IV	Non-chemotherapy	Yes	No	Unknown	17	1	1
>=60	Female	White	>4cm	Head	Unmarried/Divorce	Distant	III/IV	Non-chemotherapy	No	No	Unknown	1	1	1
>=60	Male	White	Unknown	Body/Tail	Married	Distant	Unknown	Non-chemotherapy	No	No	Unknown	1	1	1
>=60	Female	White	<=4cm	Head	Unmarried/Divorce	Localized/Regional	III/IV	Non-chemotherapy	Yes	No	Unknown	5	1	1
>=60	Male	White	Unknown	Head	Married	Distant	III/IV	Chemotherapy	No	No	Unknown	1	1	1
<60	Female	White	<=4cm	Head	Married	Localized/Regional	III/IV	Chemotherapy	Yes	Yes	Unknown	15	1	1
>=60	Female	White	<=4cm	Head	Married	Localized/Regional	III/IV	Non-chemotherapy	Yes	No	Unknown	17	1	1
>=60	Male	White	>4cm	Head	Married	Localized/Regional	III/IV	Non-chemotherapy	Yes	No	Unknown	38	1	1
<60	Male	White	<=4cm	Head	Married	Distant	Unknown	Chemotherapy	No	No	Unknown	1	1	1
>=60	Male	White	<=4cm	Head	Married	Localized/Regional	Unknown	Non-chemotherapy	No	No	Unknown	3	1	1
>=60	Male	White	Unknown	Head	Married	Localized/Regional	III/IV	Non-chemotherapy	No	No	Unknown	5	1	1
<60	Female	Other	<=4cm	Head	Married	Localized/Regional	I/II	Chemotherapy	No	No	Unknown	12	1	1
<60	Female	White	Unknown	Unknown	Married	Distant	III/IV	Chemotherapy	No	No	Unknown	3	1	1
>=60	Male	White	>4cm	Body/Tail	Married	Distant	Unknown	Chemotherapy	No	No	Unknown	1	1	1
<60	Male	Black	>4cm	Body/Tail	Unmarried/Divorce	Distant	III/IV	Non-chemotherapy	No	No	Unknown	0	1	1
>=60	Male	White	<=4cm	Unknown	Married	Distant	Unknown	Non-chemotherapy	No	No	Unknown	0	1	1
>=60	Female	White	Unknown	Unknown	Married	Distant	Unknown	Non-chemotherapy	No	No	Unknown	1	1	1
<60	Male	White	<=4cm	Body/Tail	Married	Localized/Regional	III/IV	Chemotherapy	Yes	No	Unknown	113	1	0
<60	Male	White	<=4cm	Head	Married	Localized/Regional	III/IV	Chemotherapy	Yes	No	Unknown	4	1	1
<60	Male	Other	>4cm	Body/Tail	Married	Distant	III/IV	Chemotherapy	No	No	Unknown	1	1	1
>=60	Female	White	Unknown	Unknown	Unmarried/Divorce	Distant	III/IV	Non-chemotherapy	No	No	Unknown	0	1	1
>=60	Female	White	>4cm	Unknown	Unmarried/Divorce	Distant	III/IV	Chemotherapy	No	No	Unknown	5	1	1
<60	Female	White	<=4cm	Head	Married	Localized/Regional	III/IV	Chemotherapy	No	No	Unknown	5	1	1
>=60	Male	Black	<=4cm	Head	Married	Localized/Regional	Unknown	Non-chemotherapy	No	No	Unknown	2	1	1
<60	Male	White	>4cm	Body/Tail	Unmarried/Divorce	Distant	Unknown	Chemotherapy	No	No	Unknown	2	1	1
>=60	Male	White	<=4cm	Body/Tail	Married	Distant	Unknown	Non-chemotherapy	No	No	Yes	0	1	1
<60	Male	Black	<=4cm	Head	Unmarried/Divorce	Localized/Regional	III/IV	Chemotherapy	Yes	Yes	No	23	1	1
>=60	Female	White	Unknown	Unknown	Married	Localized/Regional	Unknown	Non-chemotherapy	No	No	No	0	1	0
>=60	Female	Black	<=4cm	Head	Unmarried/Divorce	Distant	Unknown	Non-chemotherapy	No	No	No	2	1	1
>=60	Female	White	>4cm	Body/Tail	Unmarried/Divorce	Distant	Unknown	Chemotherapy	No	No	No	7	1	1
>=60	Female	White	Unknown	Unknown	Unknown	Distant	III/IV	Non-chemotherapy	No	No	Yes	0	1	1
<60	Female	White	>4cm	Head	Married	Distant	Unknown	Chemotherapy	No	No	Yes	17	1	1
>=60	Female	Black	<=4cm	Head	Unmarried/Divorce	Distant	Unknown	Chemotherapy	No	No	No	1	1	1
>=60	Male	White	>4cm	Head	Married	Distant	III/IV	Chemotherapy	No	No	Yes	1	1	1
>=60	Male	White	Unknown	Head	Married	Distant	Unknown	Chemotherapy	No	No	No	18	1	1
>=60	Female	Other	>4cm	Head	Married	Distant	Unknown	Non-chemotherapy	No	No	Yes	3	1	1
>=60	Male	White	>4cm	Head	Married	Distant	Unknown	Chemotherapy	No	No	Yes	7	1	1
>=60	Female	White	>4cm	Body/Tail	Unmarried/Divorce	Localized/Regional	III/IV	Non-chemotherapy	Yes	No	No	2	1	1
>=60	Male	White	<=4cm	Body/Tail	Married	Distant	Unknown	Chemotherapy	No	No	No	1	1	1
>=60	Male	White	<=4cm	Head	Married	Localized/Regional	III/IV	Chemotherapy	Yes	Yes	No	46	1	1
>=60	Female	White	<=4cm	Head	Married	Distant	Unknown	Chemotherapy	No	No	Yes	8	1	1
>=60	Female	White	Unknown	Head	Married	Unknown	Unknown	Chemotherapy	No	No	Unknown	7	1	1
>=60	Female	White	>4cm	Body/Tail	Married	Distant	Unknown	Chemotherapy	No	No	No	1	1	1
<60	Female	White	>4cm	Body/Tail	Unmarried/Divorce	Distant	III/IV	Chemotherapy	No	No	Yes	2	1	1
<60	Male	White	<=4cm	Head	Unmarried/Divorce	Localized/Regional	Unknown	Chemotherapy	No	No	No	8	1	1
>=60	Male	Black	<=4cm	Head	Married	Localized/Regional	I/II	Chemotherapy	Yes	No	No	65	0	0
>=60	Male	White	>4cm	Body/Tail	Unknown	Distant	Unknown	Chemotherapy	No	No	Yes	10	1	1
>=60	Female	White	Unknown	Unknown	Unmarried/Divorce	Distant	Unknown	Non-chemotherapy	No	No	Yes	0	1	0
>=60	Female	White	Unknown	Head	Unknown	Unknown	I/II	Non-chemotherapy	No	No	Unknown	14	1	1
<60	Male	White	>4cm	Body/Tail	Unmarried/Divorce	Distant	Unknown	Non-chemotherapy	No	No	Yes	0	1	1
>=60	Female	White	<=4cm	Head	Unmarried/Divorce	Distant	Unknown	Chemotherapy	No	No	Yes	12	1	1
<60	Male	White	>4cm	Body/Tail	Unmarried/Divorce	Unknown	Unknown	Chemotherapy	No	No	Yes	14	1	1
<60	Male	White	>4cm	Head	Married	Unknown	I/II	Chemotherapy	Yes	Yes	No	12	1	1
>=60	Male	White	<=4cm	Body/Tail	Married	Unknown	Unknown	Non-chemotherapy	No	No	Unknown	10	1	1
>=60	Male	White	>4cm	Body/Tail	Married	Unknown	Unknown	Chemotherapy	No	No	Yes	23	1	1
>=60	Female	White	>4cm	Body/Tail	Unknown	Unknown	III/IV	Chemotherapy	No	No	No	1	1	0
>=60	Female	White	>4cm	Body/Tail	Married	Unknown	Unknown	Chemotherapy	No	No	Yes	3	1	1
>=60	Female	White	>4cm	Head	Unmarried/Divorce	Unknown	III/IV	Chemotherapy	Yes	No	No	21	1	1
<60	Male	White	>4cm	Body/Tail	Unmarried/Divorce	Unknown	Unknown	Non-chemotherapy	No	No	Yes	1	1	1
>=60	Female	White	>4cm	Body/Tail	Unmarried/Divorce	Unknown	Unknown	Chemotherapy	No	No	No	18	1	1
>=60	Male	White	>4cm	Head	Married	Unknown	Unknown	Chemotherapy	Yes	No	No	16	0	0
>=60	Male	White	>4cm	Head	Married	Unknown	Unknown	Chemotherapy	Yes	No	No	8	1	1
>=60	Male	White	>4cm	Head	Unmarried/Divorce	Unknown	Unknown	Chemotherapy	No	No	Yes	8	1	1
<60	Male	White	>4cm	Head	Married	Unknown	Unknown	Non-chemotherapy	No	No	No	1	1	1
>=60	Female	White	>4cm	Body/Tail	Unmarried/Divorce	Unknown	Unknown	Non-chemotherapy	No	No	Yes	2	1	1
>=60	Male	White	>4cm	Head	Married	Unknown	Unknown	Non-chemotherapy	No	No	Yes	0	1	1
<60	Male	White	>4cm	Head	Married	Unknown	Unknown	Chemotherapy	No	No	Yes	3	0	0
>=60	Male	White	>4cm	Unknown	Married	Unknown	Unknown	Non-chemotherapy	No	No	Yes	0	0	0
>=60	Female	White	>4cm	Body/Tail	Unmarried/Divorce	Unknown	Unknown	Chemotherapy	No	No	Yes	2	0	0
>=60	Male	White	>4cm	Body/Tail	Unmarried/Divorce	Distant	Unknown	Non-chemotherapy	No	No	Unknown	0	1	1
<60	Male	White	>4cm	Unknown	Married	Distant	Unknown	Chemotherapy	No	No	Unknown	17	1	1
<60	Female	White	>4cm	Body/Tail	Married	Distant	Unknown	Non-chemotherapy	No	No	Unknown	2	1	1
<60	Male	Black	>4cm	Head	Married	Localized/Regional	III/IV	Chemotherapy	Yes	Yes	Unknown	11	1	1
>=60	Male	Black	>4cm	Unknown	Unknown	Localized/Regional	I/II	Non-chemotherapy	No	No	Unknown	1	1	1
>=60	Male	White	>4cm	Unknown	Married	Distant	III/IV	Non-chemotherapy	No	No	Unknown	0	1	0
>=60	Male	White	Unknown	Head	Married	Distant	III/IV	Non-chemotherapy	No	No	Unknown	2	1	1
<60	Female	Black	Unknown	Unknown	Unmarried/Divorce	Distant	Unknown	Chemotherapy	No	No	Unknown	4	1	1
>=60	Female	White	<=4cm	Body/Tail	Unmarried/Divorce	Localized/Regional	Unknown	Non-chemotherapy	No	No	Unknown	3	1	1
>=60	Male	White	<=4cm	Body/Tail	Married	Distant	Unknown	Non-chemotherapy	No	No	Unknown	0	1	1
>=60	Male	White	Unknown	Body/Tail	Unmarried/Divorce	Distant	Unknown	Non-chemotherapy	No	No	Unknown	0	1	0
>=60	Female	White	>4cm	Head	Unmarried/Divorce	Localized/Regional	III/IV	Non-chemotherapy	Yes	No	Unknown	3	1	1
<60	Female	Black	Unknown	Unknown	Unmarried/Divorce	Distant	Unknown	Non-chemotherapy	No	No	Unknown	0	1	0
<60	Female	White	<=4cm	Head	Married	Localized/Regional	III/IV	Chemotherapy	Yes	Yes	Unknown	80	1	1
<60	Female	White	<=4cm	Head	Married	Localized/Regional	III/IV	Chemotherapy	Yes	Yes	No	8	1	1
>=60	Female	Black	Unknown	Unknown	Unmarried/Divorce	Distant	Unknown	Non-chemotherapy	No	No	No	1	1	1
>=60	Male	White	>4cm	Head	Unknown	Distant	Unknown	Chemotherapy	No	No	No	2	1	1
>=60	Male	White	>4cm	Head	Unmarried/Divorce	Distant	III/IV	Chemotherapy	No	No	No	4	1	1
>=60	Female	White	Unknown	Unknown	Unmarried/Divorce	Distant	Unknown	Non-chemotherapy	No	No	No	2	1	1
>=60	Male	White	>4cm	Head	Unmarried/Divorce	Distant	Unknown	Non-chemotherapy	No	No	No	0	1	1
>=60	Male	White	>4cm	Head	Unknown	Distant	Unknown	Non-chemotherapy	No	No	Yes	0	1	1
>=60	Male	White	>4cm	Head	Unmarried/Divorce	Localized/Regional	III/IV	Non-chemotherapy	No	No	No	6	1	1
<60	Male	White	>4cm	Body/Tail	Married	Unknown	Unknown	Non-chemotherapy	No	No	No	17	1	1
>=60	Male	White	>4cm	Head	Married	Unknown	III/IV	Non-chemotherapy	Yes	No	No	17	1	1
>=60	Male	White	>4cm	Body/Tail	Married	Unknown	Unknown	Chemotherapy	No	No	Yes	1	1	1
<60	Male	Black	>4cm	Head	Unmarried/Divorce	Unknown	III/IV	Chemotherapy	No	No	Yes	9	1	1
>=60	Female	White	>4cm	Head	Unmarried/Divorce	Unknown	III/IV	Non-chemotherapy	No	No	No	1	1	1
>=60	Male	White	>4cm	Head	Married	Unknown	Unknown	Non-chemotherapy	No	No	No	0	1	1
>=60	Female	Black	>4cm	Head	Married	Unknown	Unknown	Non-chemotherapy	No	No	No	3	1	1
<60	Male	Black	>4cm	Unknown	Unmarried/Divorce	Unknown	Unknown	Chemotherapy	No	No	No	17	0	0
>=60	Female	White	>4cm	Head	Unmarried/Divorce	Unknown	Unknown	Chemotherapy	Yes	Yes	No	5	0	0
